# Supplementary material for: The Ability of Bacteriophages to Reduce Biofilms Produced by Pseudomonas aeruginosa Isolated from Corneal Infections
Source: Antibiotics (Basel). 2025 Jun 20;14(7):629. doi: 10.3390/antibiotics14070629 (PMC12291712; doi:10.3390/antibiotics14070629)
Supplement: Supplementary file 1 [file antibiotics-14-00629-s001.zip]

Archive with 1 entries (1 files):
- antibiotics-3529837-supplementary.pdf
